# Supplementary material for: Recordings in an integrating central neuron reveal the mode of action of isoeugenol
Source: Commun Biol. 2023 Mar 23;6:309. doi: 10.1038/s42003-023-04695-4 (PMC10036640; doi:10.1038/s42003-023-04695-4)
Supplement: Supplementary file 3 — Supplementary Data [file 42003_2023_4695_MOESM3_ESM.xlsx]

## Sheet: Data Figure 2
Fig 2b Delay (ms)			Fig 2b Amplitude (mV)			Fig 2b Integral 1 (mV*ms)			Fig 2b Slope (mV/ms)			Fig 2b Duration (ms)
2-PE	Iso_10mg		2-PE	Iso_10mg		2-PE	Iso_10mg		2-PE	Iso_10mg		2-PE	Iso_10mg
0.16984	0.1501		44.22	31.72		23.59	14.8648		302.348	216.169		0.49732	0.42838
0.16508	0.1542		43.01	30.96		19.9	15.8017		269.82	205.04		0.41756	0.456857
0.18344	0.1535		55.35	44.03		28.73	19.0621		276.345	359.24		0.4736	0.401652
0.19429	0.1824		35.42	42.12		18.43	20.2902		174.707	320.83		0.46936	0.442852
0.22312	0.248		60.12	34.95		20.22	14.1934		256.079	241.184		0.395	0.44019
0.17031	0.1656		47.6	42.33		23.93	15.8747		252.634	221.585		0.45608	0.416181
0.15321	0.1498		45.08	43.14		26.51	23.23		234.15	256.729		0.56914	0.527979
0.1428	0.16829		43.73	43.37		22.42	20.82		185.191	316.21		0.45468	0.460705
0.1683	0.18906		51.34	46.57		24.18	18.45		286.347	293.314		0.40909	0.387888
0.16923	0.112676		25.08	43.51		14.19	24.62		164.226	309.517		0.48464	0.487812
0.15686	0.15082		34.57	45.05		19.71	23.5		210.938	288.229		0.53746	0.504767
0.14281	0.14125		35.04	45.59		20.06	24.52		221.297	292.605		0.46863	0.500501
0.18286	0.14781		63.42	43.04		29.77	21.94		402.457	261.259		0.4953	0.425738
0.16	0.142264		50.16	37.99		25.61	22.86		278.667	261.112		0.43448	0.494457
0.1488	0.13069		39.91	42.59		20.67	18.13		233.802	324.437		0.46239	0.457699
0.17106	0.156703		42.64	48.29		22.83	22.75		238.205	265.394		0.44044	0.49104
0.13385	0.142143		47.21	41.68		23.18	25.63		298.244	292.948		0.52168	0.49335
0.2052	0.136825		45.17	41.51		22.78	21.13		298.493	315.966		0.51251	0.492238
0.13644	0.148657		56.4	40.04		27.7	22.36		355.484	282.094		0.49383	0.486457
0.20167	0.206186		42.15	42.3283		23.13	19.95		259.531	252.108		0.46159	0.456539
	0.1432			43.9461			23.9075			265.892			0.485686
	0.136818			41.4928			23.1418			248.727			0.507781
	0.139365			42.3238			22.3069			238.098			0.487154
	0.198442			45.0704			23.2009			293.598			0.4667
	0.165294			39.5541			20.7146			259.242			0.503739
Fig 2c Delay								Fig 2c Amplitude								Fig 2c Integral								Fig 2c Slope								Fig 2c Duration
Time (min)	Pre	10	30	50	70	90		Time (min)	Pre	10	30	50	70	90		Time (min)	Pre	10	30	50	70	90		Time (min)	Pre	10	30	50	70	90		Time (min)	Pre	10	30	50	70	90
	0.1498	0.1366	0.1572	0.1498	0.14034	0.14189			42.33	43.56	42.27	43.36	43.12	42.32			23.23	23.43	23.16	23.48	23.38	23.15			256.729	244.515	227.295	233.366	229.895	229.22			0.527979	0.506544	0.517317	0.509898	0.513272	0.523542
	0.16829	0.16712	0.17325	0.17396	0.17966	0.18192			43.14	46.59	45.8	44.96	44.91	46.17			20.82	21.51	21.11	20.76	20.61	21.34			316.21	352.226	333.886	327.625	330.741	335.62			0.460705	0.436029	0.432432	0.435152	0.432156	0.433125
	0.18906	0.18562	0.17559	0.17647	0.17193				43.37	35.33	35.44	34.13	34.92				18.45	15.75	15.85	16.65	17.56				293.314	245.44	260.085	243.55	253.436				0.387888	0.415728	0.421099	0.464386	0.482588
	0.112676	0.115185	0.118305	0.119063	0.117959				46.57	40.65	35.18	34.57	35.54				24.62	21.78	19.2	19.44	21.34				309.517	254.843	226.509	232.226	244.156				0.487812	0.49049	0.512716	0.540228	0.584258
	0.15082	0.150811	0.154667	0.152188	0.154098	0.155			43.51	46.03	43.38	45.48	45.41	44.16			23.5	24.63	23.29	24.68	24.96	24.34			288.229	302.542	275.415	283.331	274.508	273.44			0.504767	0.488867	0.489489	0.492055	0.502141	0.510833
	0.14125	0.13964	0.139	0.14169	0.14118	0.13971			45.05	41.96	44.25	43.96	41.89	41.79			24.52	22.08	23.26	23.37	22.81	22.74			292.605	283.03	290.527	280.076	266.19	268.4			0.500501	0.481553	0.485152	0.488624	0.505918	0.505143
	0.14781	0.14806	0.13909	0.14455	0.14273	0.14371			45.59	46.38	44.72	45.74	46.23	46.22			21.94	22.3	22.5	23.2	23.35	23.42			261.259	257.634	229.737	231.691	236.748	238.124			0.425738	0.423004	0.441047	0.4459	0.443474	0.442442
Fig 2d Delay								Fig 2d Amplitude								Fig 2d Integral								Fig 2d Slope								Fig 2d Duration
Time (min)	Pre	10	30	50	70	90		Time (min)	Pre	10	30	50	70	90		Time (min)	Pre	10	30	50	70	90		Time (min)	Pre	10	30	50	70	90		Time (min)	Pre	10	30	50	70	90
	0.142264	0.146866	0.150638	0.148214	0.152963	0.1516			43.04	43.17	43.54	45.13	45.45	43.68			22.86	22.99	23.8	25.6	25.93	24.6			261.112	245.61	216.318	220.19	217.989	212.997			0.494457	0.489146	0.503908	0.535178	0.537575	0.528128
	0.13069	0.134375	0.155294	0.1625	0.145429	0.164615			37.99	43	45.87	47.74	49.07	49.79			18.13	19.35	21.5	22.99	23.85	23.95			324.437	316.086	310.217	304.015	298.071	257.426			0.457699	0.428241	0.44574	0.4576	0.457886	0.450604
	0.156703	0.160811	0.160984	0.160667	0.160357	0.16209			42.59	37.09	39.52	36.91	39.54	39.32			22.75	20.81	22.62	21.6	23.08	22.6			265.394	217.938	205.578	190.277	196.191	196.189			0.49104	0.522144	0.519372	0.546547	0.542328	0.528887
	0.142143	0.13322	0.130357	0.135556	0.133651	0.135273			48.29	46.16	46.04	43.83	46.26	47.69			25.63	25.78	26.58	25.49	26.16	26.72			292.948	278.163	260.333	237.444	251.419	259.552			0.49335	0.52561	0.540541	0.549438	0.526241	0.523069
	0.136825	0.145714	0.151111	0.157419	0.159394	0.167333			41.68	40.68	44.27	46.11	44.46	41.89			21.13	21.58	22.87	23.04	22.62	22.18			315.966	298.963	317.97	325.954	316.215	298.093			0.492238	0.521041	0.501772	0.471116	0.481087	0.497831
	0.148657	0.149474	0.166563	0.19	0.190667	0.184194			41.51	39.31	41.59	37.86	37.72	37.56			22.36	21.34	23.39	22.58	22.46	22.12			282.094	257.84	255.495	214.597	213.871	213.463			0.486457	0.478724	0.490803	0.520163	0.517184	0.516323
	0.206186	0.210602	0.232099	0.232	0.229655	0.229565			40.04	44.84	44.46	45.27	45.73	46.01			19.95	23.78	22.57	23.25	23.27	23.32			252.108	256.43	225.924	223.846	228.259	229.603			0.456539	0.479998	0.480233	0.48684	0.484392	0.482004
Fig 2e Delay								Fig 2e Amplitude								Fig 2e Integral								Fig 2e Slope								Fig 2e Duration
Time (min)	Pre	10	30	50	70	90		Time (min)	Pre	10	30	50	70	90		Time (min)	Pre	10	30	50	70	90		Time (min)	Pre	10	30	50	70	90		Time (min)	Pre	10	30	50	70	90
	0.1432	0.15	0.157083	0.158148	0.157818	0.16			43.9461	45.4918	47.0601	49.4734	50.2577	49.5369			23.9075	24.6789	26.5141	29.1205	30.2759	29.6756			265.892	247.32	218.074	212.246	212.576	215.563			0.485686	0.484294	0.517601	0.554999	0.575485	0.571758
	0.136818	0.144848	0.146977	0.149388	0.151364	0.151769			41.4928	45.6159	46.3484	47.0433	47.4707	47.9287			23.1418	27.5688	28.5702	29.0656	29.7316	30.0417			248.727	233.627	218.13	213.397	208.551	209.625			0.507781	0.557224	0.579184	0.583849	0.599236	0.601371
	0.139365	0.142222	0.144839	0.141471	0.145429	0.154545			42.3238	43.3709	45.6964	45.8752	49.0715	50.9478			22.3069	22.528	25.3386	26.4239	23.8459	31.0424			238.098	239.835	215.001	194.662	200.086	200.867			0.487154	0.476667	0.515031	0.539952	0.557886	0.587254
	0.198442	0.214237	0.232615	0.24871	0.252424	0.251842			45.0704	48.0644	49.8812	51.9479	53.9016	51.0685			23.2009	25.3028	27.0243	28.6154	29.9497	28.6343			293.598	294.74	273.095	287.071	288.553	275.788			0.4667	0.474373	0.488876	0.504197	0.514757	0.520521
	0.165294	0.17	0.174444	0.186774	0.189091	0.190159			39.5541	40.3006	43.468	47.3506	46.2908	44.2734			20.7146	21.9216	26.504	29.7751	29.5948	28.0855			259.242	234.274	189.287	186.766	194.769	193.829			0.503739	0.514757	0.588366	0.639349	0.646101	0.632378

## Sheet: Data Figure 3
Fig 3b Delay (ms)			Fig 3b Amplitude (mV)			Fig 3b Slope (mV/ms)			Fig 3b Integral I1 (mV*ms)			Fig 3c Integral I2 (mV*ms)			Fig 3c Integral I3 (mV*ms)			Fig 3c Integral I4 (mV*ms)
2-PE	Iso_10mg		2-PE	Iso_10mg		2-PE	Iso_10mg		2-PE	Iso_10mg		2-PE	Iso_10mg		2-PE	Iso_10mg		2-PE	Iso_10mg
7.4722	7.50511		11.84	6.3807		6.8474	5.61448		165.07	121.352		112.39	84.1779		88.69	59.1062		71.76	53.8596
7.5871	7.244		8.55	7.45367		6.0071	5.53646		165.51	130.021		130.53	88.9078		113.95	67.7853		104.54	54.141
7.4852	7.53211		11.19	5.24799		9.0781	5.62411		165.09	112.417		114.19	71.2289		91.19	53.3878		72.98	43.7924
8.136	7.63143		10.27	6.72828		8.106	4.57493		169.03	92.7067		150.26	68.2663		148.77	50.9944		160.84	41.0295
7.3633	8.02333		11.62	3.83087		11.0536	3.22258		201.22	61.7977		150.83	40.7029		113.72	27.817		86.07	19.7529
7.4178	7.59319		13.67	8.73628		15.4972	8.40659		166.49	155.815		104.89	83.2606		84.91	50.5363		70.03	45.3652
7.5733	7.62111		16.79	10.54		11.9552	10.0138		277.98	161.38		175.5	80.31		134.26	60.32		107.28	51.95
7.925	7.3536		5.98	9.37		5.0615	6.83651		138.55	134.93		96.17	84.9		65.44	65.36		62.02	67.84
7.5897	7.82833		7.65	7.1		6.8902	5.91313		143.2	106.55		109.62	56.21		90.36	40.59		72.82	33.85
7.3122	7.22308		8.01	11.18		6.3214	8.90312		133.66	171.25		101.67	110.58		84.7	79.98		70.1	64.2
7.4671	7.17217		9.93	8.97		8.5439	8.49123		166.61	144.14		130.13	103.84		117.9	80.71		96	73.58
7.3407	7.72571		10.66	8.9		7.3309	10.2795		141.56	143.61		94.65	84.34		80.63	56.91		71.81	40.36
7.6884	8.26		10.67	8.26		8.0961	11.9282		151.75	95.63		111.78	64.72		87.09	50.23		73.35	45.04
7.5945	7.224		7.9	13.67		6.7614	10.2589		160.84	206.03		118.49	142.09		87.7	100.36		68.3	100.27
7.3232	7.25636		12.81	6.5		13.2242	5.25753		234.8	114.4		193.82	77.58		154.86	63.14		141	63.86
7.3145	7.13926		11.74	12.24		9.5595	10.9354		240.34	183.46		170.4	114.63		116.3	92.63		107.08	82.11
7.265	7.29538		10.48	8.2		11.3966	6.88572		196.28	126.29		151.22	89.97		116.71	66.98		105.98	65.29
7.2556	7.41111		9.66	6.76		8.8254	5.71976		173.41	107.87		134.76	82.6		103.89	66.96		85.18	57.82
7.81	7.34		4.65	8.55		3.8741	8.71466		117.57	152.52		107.61	104.68		78.2	85.08		57.26	77.49
8.2348	7.23733		9.06	6.83142		9.2234	7.58131		120.51	114.82		85.19	74.24		67.64	48.5		56.29	22.18
	7.255			11.68			12.095			195.39			128.35			104.7			96.76
	7.33059			10.39			7.38697			174.1			112.35			83.37			74.09
	7.2496			9.02			7.67888			171			121.26			98.68			94.59
	8.108			5.53			5.32512			78.58			48.98			42.81			41.6
	7.27273			10.26			10.4417			160.13			108.9			74			58.83
Fig 3b Delay (ms)			Fig 3b Amplitude (mV)			Fig 3b Slope (mV/ms)			Fig 3b Integral I1 (mV*ms)
Iso_10mg	Iso_60mg		Iso_10mg	Iso_60mg		Iso_10mg	Iso_60mg		Iso_10mg	Iso_60mg
7.255	7.38222		11.68	12.35		12.095	13.6381		195.39	182.41
7.33059	7.41111		10.39	9.93		7.38697	8.82436		174.1	128.64
7.2496	7.5352		9.02	9.8		7.67888	10.6717		171	120.5
8.108	8.268		5.53	3.52		5.32512	3.90336		78.58	55.62
7.27273	7.64667		10.26	6.55		10.4417	8.11703		160.13	85.6
Fig 3c Time course of I2 (Iso_10mg (= Pre) to Iso_20mg)								Fig 3c Time course of I3 (Iso_10mg (= Pre) to Iso_20mg)								Fig 3c Time course of I4 (Iso_10mg (= Pre) to Iso_20mg)
Time (min)	Pre	10	30	50	70	90		Time (min)	Pre	10	30	50	70	90		Time (min)	Pre	10	30	50	70	90
	80.31	104.86	92.93	99.13	96.82	93.11			60.32	78.2	68	69.54	66.85	62.37			51.95	70.48	53.95	54.94	54.95	57.21
	84.9	98.9	99.19	102.4	106.52	107.83			65.36	74.07	78.79	74.68	78.87	86.6			67.84	76.74	80.41	77.14	81.74	83.51
	56.21	54.79	60.53	52.98	62				40.59	39.98	50.53	42.56	46.49				33.85	36.26	45.89	38.59	38.92
	110.58	118.07	95.26	76.01	75.91				79.98	89.28	76.37	62.05	59.78				64.2	84.13	68.92	53.56	53.17
	103.84	115.27	110.71	114.24	115.95	105.56			80.71	90.18	89.45	88.37	91.38	84.27			73.58	84.71	77.96	85.39	85.74	79.37
	84.34	83.3	84.51	76.5	68.75	65.79			56.91	54.66	55.73	47.76	46.31	39.83			40.36	42.82	42.79	32.98	30.92	30.4
	64.72	79.18	79.18	75.54	72.35	74.22			50.23	59.94	59.94	56.23	57.5	51.69			45.04	45.49	45.49	41.4	35.81	36.69
Fig 3c Time course of I2 (Iso_10mg (= Pre) to Iso_40mg)								Fig 3c Time course of I3 (Iso_10mg (= Pre) to Iso_40mg)								Fig 3c Time course of I4 (Iso_10mg (= Pre) to Iso_40mg)
Time (min)	Pre	10	30	50	70	90		Time (min)	Pre	10	30	50	70	90		Time (min)	Pre	10	30	50	70	90
	142.09	142.69	121.2	117.03	119.86	121.88			100.36	87.3	62.54	57.26	61.97	64.18			100.27	88.38	63.36	55.97	60.18	59.66
	77.58	99.08	108.25	103.93	101.35	104.2			63.14	88.24	86.42	79.71	78.43	80.4			63.86	86.58	79.84	71.33	76.06	77.72
	114.63	120.56	107.2	87.68	98.25	98.95			92.63	75.61	59.8	43.91	55.14	57.65			82.11	59.28	45.13	31.72	38.14	37.37
	89.97	103.4	100.47	96.4	97.08	95.58			66.98	81.92	72.77	65.18	64.46	63.77			65.29	76.7	65.8	64.04	54.92	51.42
	82.6	94.92	108.66	106.74	95.93	90.9			66.96	78.93	88.45	85.99	74.61	70.09			57.82	67.91	72.04	64.48	52.49	53.69
	104.68	115.55	96.03	83.59	88.17	86.64			85.08	90.53	64.91	53.42	54.45	46.02			77.49	83.28	57.64	39.27	46.42	41.7
	74.24	82.17	31.38	25.72	22.99	25.84			48.5	46.46	17.63	12.92	13.2	14.26			22.18	26.06	9.1	6.55	6.66	8.8
Fig 3c Time course of I2 (Iso_10mg (= Pre) to Iso_60mg)								Fig 3c Time course of I3 (Iso_10mg (= Pre) to Iso_60mg)								Fig 3c Time course of I4 (Iso_10mg (= Pre) to Iso_60mg)
Time (min)	Pre	10	30	50	70	90		Time (min)	Pre	10	30	50	70	90		Time (min)	Pre	10	30	50	70	90
	128.35	141.13	114.44	90.75	92.21	88.45			104.7	104.42	71.82	59.5	49.63	50.79			96.76	96.68	57.38	44.15	38.19	35.35
	112.35	113.46	88.49	73.86	65.45	57.33			83.37	81.32	52.17	40.9	34.36	32.27			74.09	68.08	42.73	36.02	29.51	30.09
	121.26	128.69	94.63	77.25	73.49	64.45			98.68	95.93	53.47	42.89	34.38	26.64			94.59	95.14	52.49	35	30.81	21.09
	48.98	66.08	36.54	29.24	26.6	25.29			42.81	51.47	24.21	18.78	16.84	16.72			41.6	42.37	18.37	12.47	11.41	9.78
	108.9	95.86	55.43	49.88	39.82	41.57			74	61.78	29.77	23.87	20.88	20			58.83	43.34	12.87	14.43	9.86	8.14

## Sheet: Data Figure 4
Fig 4a Delay (ms)			Fig 4a Amplitude (mV)			Fig 4a Slope (mV/ms)			Fig 4a Integral I1 (mV*ms)			Fig 4a Integral I2 (mV*ms)			Fig 4a Integral I3 (mV*ms)			Fig 4a Integral I4 (mV*ms)
2-PE	Iso_10mg		2-PE	Iso_10mg		2-PE	Iso_10mg		2-PE	Iso_10mg		2-PE	Iso_10mg		2-PE	Iso_10mg		2-PE	Iso_10mg
28.7246	28.3763		5.88	1.30591		6.3285	3.91875		252.3	72.0556		119.17	19.8309		84.96	7.09794		55.73	0.49995
30.7021			8.98	0		6.1881	0		490.02	0		471.41	0		368.84	0		296.19	0
27.3307			6.11	0		10.0282	0		234.37	0		127.78	0		78.95	0		44.6	0
28.252			9.07	0		8.8214	0		439.12	0		483.21	0		366.56	0		214.36	0
26.6331	27.9822		5.5	4.7821		10.1076	5.64861		160.86	200.542		65.28	209.087		43.42	93.7571		32.56	85.7776
26.7269			4.03	0		7.6195	0		175.48	0		85.64	0		71.72	0		47.6	0
30.3222	22.3		10.75	0.64		8.2656	3.14808		498.26	10.7475		481.01	4.8797		367.33	6.46978		301.11	6.81315
27.0857	26.3116		4.92	2.06		7.2087	4.02676		175.42	98.5676		215.09	47.3027		236.31	39.58		143.93	32.22
35.224			4.01	0		5.6949	0		127.99	0		44.92	0		28.41	0		18.07	0
26.22	27.3225		5.55	3.57		8.6299	4.8799		190.76	187.45		89.9	95.7372		77.17	81.8647		54.59	68.3206
30.7347			6.32	0		4.9666	0		250.37	0		219.99	0		185.59	0		132.46	0
25.5745	29.7533		6.68	0.92		8.5685	3.57791		255.39	26.1479		121.16	8.21019		84.45	12.0846		50.59	16.4112
27.9159	30.292		7.44	0.9		8.394	3.83978		307.45	25.1189		275.1	13.9881		306.1	6.80584		213.34	2.36107
24.5331	35.4756		11.14	1.25		9.5513	4.95084		521.2	6.56		346.7	18.36		336.87	7.12		243.46	11.06
25.2816	25.51		9.49	2.56		10.1428	4.76393		425.88	85.2		328.24	9.78		177.65	9.83		176.06	11.22
28.7925	22.604		9.96	3.52		11.4833	3.76071		466	143.91		403.49	28.68		477.85	20.79		291.81	11.84
33.1809	31.945		2.52	0.82		3.9058	3.58945		112.36	25.49		58.27	6.2		33.81	12.59		19.9	0
25.5321	22.604		3.76	0.95		7.7917	4.3425		124.41	45.66		65.72	23.19		40.3	11.43		29.67	8.86
25.8865	25.1933		9.4	1.17		10.1761	4.22339		499.84	21.23		380.89	6.81		395	6.81		189.63	2.89
28.4969	29.1686		1.27	5.47		2.8945	5.18778		56.51	232.57		25.14	185.09		16.11	195.11		13.09	126.99
	30.59			3.46673			5.21139			116.68			110.451			121.271			90.9875
	25.595			2.40959			4.77604			71.0929			48.1189			30.408			37.7971
	32.6867			1.02336			3.86557			20.8463			0			0			0
	26.0436			1.20979			3.66797			47.843			16.7528			10.8165			10.1516
	30.59			0.794969			3.51163			26.5029			14.591			4.26834			2.40025
Fig 4a Time course of amplitude (Iso_10mg (= Pre) to Iso_20mg)								Fig 4a Time course of slope (Iso_10mg (= Pre) to Iso_20mg)								Fig 4b
Time (min)	Pre	10	30	50	70	90		Time (min)	Pre	10	30	50	70	90		Time (s)	Moving	Swimming	Light Response
	0.64	0	0	0	0	0			3.14808	0	0	0	0	0		0	0	0	0
	2.06	1.32	1.25	0.94	1.04	1.12			4.02676	3.74737	3.69203	3.5019	3.77922	3.612		0	0	0	0
	0	0	0	0	0	0			0	0	0	0	0	0		100	0	0	0
	3.57	2.29	1.45	1.26	1.01				4.8799	3.77864	3.6178	3.43824	3.57687			100	0	0	0
	0	0	0	0	0	0			0	0	0	0	0	0		200	0	0	0
	0.92	0.75	0.64	0.8	0.73	0.69			3.57791	3.47465	3.42342	3.60778	3.4851	3.50261		200	4	0	0
	0.9	0	0	0	0.48	0			3.83978	3.13536	0	0	0	0		300	4	0	0
																300	8	4	1
Fig 4a Time course of amplitude (Iso_10mg (= Pre) to Iso_40mg)								Fig 4a Time course of slope (Iso_10mg (= Pre) to Iso_40mg)								400	8	4	1
Time (min)	Pre	10	30	50	70	90		Time (min)	Pre	10	30	50	70	90		400	8	5	2
	1.25	1.29	0	0	0	0			4.95084	3.02079	0	0	0	0		500	8	5	2
	2.56	0.92	0	0	0	0			4.76393	4.09215	0	0	0	0		500	9	8	2
	3.52	1.35	0	0	0	0			3.76071	0	0	0	0	0		600	9	8	2
	0.82	0	0	0	0	0			3.58945	3.16545	0	0	0	0		600	9	9	4
	0.95	0	0	0	0	0			4.3425	0	0	0	0	0		700	9	9	4
	1.17	0	0	0	0	0			4.22339	0	0	0	0	0		700	9	9	5
	5.47	1.08	0.69	1.47	2.19	2.92			5.18778	3.51368	3.22914	3.40124	3.38309	3.43393		800	9	9	5
																800	9	9	6
Fig 4a Time course of amplitude (Iso_10mg (= Pre) to Iso_60mg)								Fig 4a Time course of slope (Iso_10mg (= Pre) to Iso_60mg)								900	9	9	6
Time (min)	Pre	10	30	50	70	90		Time (min)	Pre	10	30	50	70	90		900	10	10	7
	3.46673	1.19653	0.597952	0	0	0			5.21139	3.85394	3.38461	0	0	0		1000	10	10	7
	2.40959	0	0	0	0	0			4.77604	0	0	0	0	0		1000	10	10	8
	1.02336	0	0	0	0	0			3.86557	0	0	0	0	0		1100	10	10	8
	1.20979	0.709402	0	0	0	0			3.66797	3.26873	0	0	0	0		1100	10	10	8
	0.794969	0	0	0	0	0			3.51163	0	0	0	0	0		1200	10	10	8
																1200	10	10	9
																1300	10	10	9
																1300	10	10	10
																1400	10	10	10
																1400	10	10	10
																1500	10	10	10
																1500	10	10	10

## Sheet: Data Fig S2
Fig S2 Time course of delay (Iso_10mg (= Pre) to Iso_20mg)								Fig S2 Time course of amplitude (Iso_10mg (= Pre) to Iso_20mg)								Fig S2 Time course of integral I1 (Iso_10mg (= Pre) to Iso_20mg)								Fig S2 Time course of slope (Iso_10mg (= Pre) to Iso_20mg)
Time (min)	Pre	10	30	50	70	90		Time (min)	Pre	10	30	50	70	90		Time (min)	Pre	10	30	50	70	90		Time (min)	Pre	10	30	50	70	90
	7.62111	7.53529	7.65333	7.63333	7.60778	7.61143			10.54	11.31	11.81	12.55	13.06	11.9			161.38	181.61	178.09	183.39	191.25	173.36			10.0138	11.1975	11.4374	11.5102	11.8719	10.6561
	7.3536	7.32074	7.31071	7.332	7.32385	7.34			9.37	8.6	8.67	8.29	8.83	8.75			134.93	148.79	152.88	151.16	156.89	159.8			6.83651	6.5936	6.71951	6.36279	6.20767	5.92197
	7.82833	7.78846	7.80174	7.92348	7.839				7.1	6.39	5.84	4.8	4.76				106.55	96.1	101.21	84.74	92.56				5.91313	5.03561	4.43353	3.82268	3.8196
	7.22308	7.20167	7.19739	7.37043	7.43333				11.18	10.65	9.99	8.36	7.07				171.25	157.88	135.93	109.66	97.83				8.90312	7.94137	7.24583	6.05109	4.90239
	7.17217	7.20417	7.17259	7.18182	7.159	7.16273			8.97	9.26	9.15	9.55	9.8	9.41			144.14	156.11	148.7	157.91	164.06	157.89			8.49123	8.89342	9.10002	9.5895	9.89969	9.00875
	7.72571	7.76476	7.7375	7.82	7.81304	7.81615			8.9	7.64	7.9	7.9	7.54	7.11			143.61	130.45	134.05	127.16	118.65	111.84			10.2795	8.79957	8.97488	9.45411	9.02033	8.48632
	8.26	8.23913	8.23913	8.132	8.20091	8.19167			8.26	8.78	8.78	9.58	9.96	10.43			95.63	111.76	111.76	114.13	117.83	118.37			11.9282	13.8603	13.8603	15.3178	15.58	15.5576
Fig S2 Time course of delay (Iso_10mg (= Pre) to Iso_40mg)								Fig S2 Time course of amplitude (Iso_10mg (= Pre) to Iso_40mg)								Fig S2 Time course of integral I1 (Iso_10mg (= Pre) to Iso_40mg)								Fig S2 Time course of slope (Iso_10mg (= Pre) to Iso_40mg)
Time (min)	Pre	10	30	50	70	90		Time (min)	Pre	10	30	50	70	90		Time (min)	Pre	10	30	50	70	90		Time (min)	Pre	10	30	50	70	90
	7.224	7.26	7.30783	7.30545	7.28917	7.28462			13.67	15.89	17.36	16.88	17.4	17.5545			206.03	220.62	216.47	202.65	212.69	215.91			10.2589	13.8481	17.1761	15.9383	15.5817	14.9729
	7.25636	7.32	7.39538	7.37714	7.352	7.32083			6.5	6.53	6.98	7.56	8.05	8.18018			114.4	133.11	138.54	138.28	141.63	147.15			5.25753	4.84494	5.2274	5.84462	6.1903	6.47897
	7.13926	7.23636	7.30476	7.28	7.2837	7.28261			12.24	12.48	12.62	11.76	12.51	13.0549			183.46	185.74	180.36	145.46	163.72	172.61			10.9354	13.8569	14.3581	13.5169	15.1019	16.3586
	7.29538	7.25852	7.30154	7.27846	7.33231	7.32341			8.2	8.45	9.27	9.46	9.47	9.80988			126.29	138.55	136.71	136.61	134.74	137.58			6.88572	7.17514	7.825	8.43186	8.48625	8.83447
	7.41111	7.45083	7.4608	7.47619	7.49565	7.41364			6.76	6.73	7.33	7.14	6.71	6.64087			107.87	120.75	134.12	136.92	125.96	123.57			5.71976	5.62422	5.794	6.46693	5.88611	5.72833
	7.34	7.47619	7.59481	7.67407	7.67214	7.7237			8.55	8.34	9.49	9.12	9.39	9.36982			152.52	155.92	141.32	124.99	133.84	130.89			8.71466	8.39854	9.45496	8.39455	8.89824	9.13937
	7.23733	7.3698	7.37474	7.35034	7.43024	7.4955			6.83142	9.33515	6.16816	5.74598	5.32962	4.82891			114.82	141.4	83.44	72.57	64.34	62.61			7.58131	8.06482	8.04016	7.50173	7.05313	6.48259
Fig S2 Time course of delay (Iso_10mg (= Pre) to Iso_60mg)								Fig S2 Time course of amplitude (Iso_10mg (= Pre) to Iso_60mg)								Fig S2 Time course of integral I1 (Iso_10mg (= Pre) to Iso_60mg)								Fig S2 Time course of slope (Iso_10mg (= Pre) to Iso_60mg)
Time (min)	Pre	10	30	50	70	90		Time (min)	Pre	10	30	50	70	90		Time (min)	Pre	10	30	50	70	90		Time (min)	Pre	10	30	50	70	90
	7.255	7.28111	7.30824	7.34632	7.33889	7.38222			11.68	12.87	12.76	12.88	12.7	12.35			195.39	208.32	199.82	187.84	185.07	182.41			12.095	13.4822	14.0517	14.2921	14.3432	13.6381
	7.33059	7.385	7.40471	7.40533	7.39875	7.41111			10.39	10.82	10.59	10.44	9.86	9.93			174.1	183.44	160.58	149.12	134.24	128.64			7.38697	9.42728	9.99245	10.9188	9.67771	8.82436
	7.2496	7.305	7.41111	7.38	7.50692	7.5352			9.02	10.26	11.51	11.16	10.44	9.8			171	183.27	174.97	158.22	134.73	120.5			7.67888	9.31388	10.9799	11.0761	11.1036	10.6717
	8.108	8.22783	8.42231	8.26455	8.27455	8.268			5.53	4.81	3.52	3.36	3.41	3.52			78.58	85.7	61.54	56.7	56.55	55.62			5.32512	5.19888	3.19299	3.35945	3.72353	3.90336
	7.27273	7.36696	7.47852	7.55652	7.66179	7.64667			10.26	12.18	9.25	7.99	7.09	6.55			160.13	159.39	114.9	100.55	90.54	85.6			10.4417	12.3345	10.5141	9.89685	8.77407	8.11703

## Sheet: Data Fig S3
Values determined after electrical spinal cord stimulation
Testing for time effects on amplitude								Testing for time effects on slope								Testing for time effects on duration								Testing for time effects on integral I1
Time (min)	10	30	50	70	90	110		Time (min)	10	30	50	70	90	110		Time (min)	10	30	50	70	90	110		Time (min)	10	30	50	70	90	110
	31.72	31.3	33.91	36.3	36.13	37.83			216.169	215.292	237.123	252.414	248.063	262.169			0.42838	0.469182	0.457667	0.42016	0.393984	0.388042			14.8648	15.7254	16.5975	16.7211	16.0748	16.5268
	30.96	31.94	31.37	29.84	34.29	28.58			205.04	212.651	210.848	201.99	222.915	190.798			0.456857	0.452413	0.463601	0.472472	0.466895	0.44892			15.8017	16.5065	16.3096	15.9415	18.1251	15.0774
	44.03	45.85	40.81	37.89	40.15	36.18			359.24	372.353	345.612	317.31	335.478	288.259			0.401652	0.394895	0.409586	0.405611	0.411706	0.428313			19.0621	19.5206	17.8259	16.4982	17.6077	16.461
	42.12	45.42	43.98	42.61	41.09				320.83	336.349	315.348	285.516	272.379				0.442852	0.42427	0.429	0.451427	0.461728				20.2902	21.4178	20.9533	21.5266	21.127
	42.33	35.51	35.81	37.35	35	36.35			241.184	302.82	310.066	322.576	313.761	331.201			0.44019	0.397648	0.39886	0.400883	0.401551	0.401525			14.1934	15.1516	15.2529	15.9905	14.9986	15.5481
	34.95	37.42	37.16	38.16	39.53	39.6			221.585	250.295	250.293	258.375	273.586	272.875			0.416181	0.39693	0.388337	0.390654	0.382287	0.382475			15.8747	16.2123	15.7911	16.2027	16.4564	16.4205
Values determined after acoustiv stimulation
Testing for time effects on integral I2								Testing for time effects on integral I3								Testing for time effects on integral I4
Time (min)	10	30	50	70	90	110		Time (min)	10	30	50	70	90	110		Time (min)	10	30	50	70	90	110
	84.1779	82.7034	87.6161	87.2432	88.6733	88.9224			59.1062	61.1244	63.6691	64.5574	69.5648	64.4553			53.8596	49.3354	50.0143	54.6875	54.5568	51.9553
	88.9078	85.0283	81.5022	72.3854	74.1321	64.0904			67.7853	62.5974	59.8036	50.7667	52.9352	45.3573			54.141	48.7853	46.2976	40.3111	41.867	36.6605
	71.2289	69.8533	63.1059	58.2152	60.4683	57.655			53.3878	48.3182	45.9356	40.951	43.5622	41.3734			43.7924	40.2389	37.9337	33.5414	38.5284	32.9371
	68.2663	71.659	64.7993	68.1824	68.0293				50.9944	48.0109	50.6132	49.5263	45.5385				41.0295	36.2575	39.4075	37.2984	37.08
	40.7029	42.034	31.723	36.1834	35.5222	35.6124			27.817	28.7525	21.8207	24.471	24.5798	23.8386			19.7529	21.8194	22.0764	18.0031	22.4745	20.0058
	83.2606	81.8938	77.9175	78.5999	75.8536	74.3768			50.5363	51.3276	45.6344	50.3305	48.273	45.1493			45.3652	43.8354	41.2766	40.8139	42.8732	38.9767
Values determined after stimulation of the eye
Testing for time effects on amplitude								Testing for time effects on slope								Testing for time effects on integral I1								Testing for time effects on integral I2								Testing for time effects on integral I3								Testing for time effects on integral I4
Time (min)	10	30	50	70	90	110		Time (min)	10	30	50	70	90	110		Time (min)	10	30	50	70	90	110		Time (min)	10	30	50	70	90	110		Time (min)	10	30	50	70	90	110		Time (min)	10	30	50	70	90	110
	1.30591	1.3816	1.30591	1.9074	2.61026	3.03787			3.9243	4.07203	3.95875	4.34881	4.34318	4.33128			72.0556	78.0649	73.2772	114.46	166.652	192.452			19.8309	20.8831	14.5646	46.0892	68.9808	84.1608			7.09794	5.09651	4.78874	26.1	42.9223	45.9393			0.49995	1.33833	0	19.4845	35.6619	34.0549
	0	0	0	0	0	0			0	0	0	0	0	0			0	0	0	0	0	0			0	0	0	0	0	0			0	0	0	0	0	0			0	0	0	0	0	0
	0	0	0	0	0	0			0	0	0	0	0	0			0	0	0	0	0	0			0	0	0	0	0	0			0	0	0	0	0	0			0	0	0	0	0	0
	0	0	0	0	0				0	0	0	0	0				0	0	0	0	0				0	0	0	0	0				0	0	0	0	0				0	0	0	0	0
	4.7821	2.99072	2.77758	0	0	0			5.64698	5.02362	4.44861	0	0	0			200.542	105.942	129.697	0	0	0			209.087	105.651	86.2816	0	0	0			93.7571	51.9461	48.9902	0	0	0			85.7776	52.824	48.894	0	0	0
	0	0	0	0	0	0			0	0	0	0	0	0			0	0	0	0	0	0			0	0	0	0	0	0			0	0	0	0	0	0			0	0	0	0	0	0

## Sheet: Data Fig S4
amplitude
Time (min)	Pre	10	30	50	70	90
visual PSP	5.47	1.08	0.69	1.47	2.19	2.92
acoustic PSP	6.83142	9.33515	6.16816	5.74598	5.32962	4.82891
I_150 ms
Time (min)	Pre	10	30	50	70	90
visual PSP	417.66	31.29	33.7	78.55	124.62	173.03
acoustic PSP	237.56	270.03	132.45	111.21	100.53	102.71
slope
Time (min)	Pre	10	30	50	70	90
visual PSP	5.18778	3.51368	3.22914	3.40124	3.38309	3.43393
acoustic PSP	7.58131	8.06482	8.04016	7.50173	7.05313	6.48259
delay
Time (min)	Pre	10	30	50	70	90
visual PSP	29.1686	38.3592	31.5194	36.3262	32.4959	35.3311
acoustic PSP	7.23733	7.3698	7.37474	7.35034	7.43024	7.4955
